# Supplementary material for: Lytic IFNγ is stored in cytotoxic granules and coreleased with granzyme B to mediate cytotoxic T lymphocyte killing
Source: Cell Mol Immunol. 2026 Mar 4;23(4):400–16. doi: 10.1038/s41423-026-01391-1 (PMC13035909; doi:10.1038/s41423-026-01391-1)
Supplement: Supplementary file 6 — Raw data [file 41423_2026_1391_MOESM6_ESM.xlsx]

## Sheet: Fig.1b
			Day4
		IFN-γ %	no restim	0.5 h	1h	2h	3h	4h
		Exp1	1.2	5	32.5	74.7	93.5	97.8
		Exp2	0.9	2.5	28.2	89.3	94.2	95.5
		Exp3	8.1	14.8	59.8	87.2	97.3	93.1
		Mean	3.4	3.75	30.35	82	93.85	96.65
		SD	4.07308	6.50103	17.1384	7.89325	2.02237	2.35018
		SEM	2.3516	3.75337	9.89484	4.55717	1.16762	1.35688
			Day5
		IFN-γ %	no restim	0.5 h	1h	2h	3h	4h
		Exp1	0.8	15.3	44.1	87.5	97.7	98.3
		Exp2	1	7.7	49.2	93.4	96.9	98.5
		Exp3	1.6	20	44.1	93.2	90.1	98.7
		Mean	1.13333	11.5	46.65	90.45	97.3	98.4
		SD	0.416333	6.20672	2.94449	3.35012	4.17612	0.2
		SEM	0.24037	3.58345	1.7	1.9342	2.41109	0.11547
		IFNγ %
				day 4		day 5
		anCD3e stimulation		Mean	SEM		Mean	SEM
		no restim		3.4	2.3516		1.13	0.24037
		0.5h		3.75	3.75337		11.5	3.58345
		1h		30.35	9.89484		46.65	1.7
		2h		82	4.55717		90.45	1.9342
		3h		93.85	1.16762		97.3	2.41109
		4h		96.65	1.35688		98.4	0.11547

## Sheet: Fig.1d
		Endogenous	Overexpressed			Endogenous	Overexpressed
	1	0.108	0.603		ave	0.39	0.35
	2	0.055	0.255		sted	0.03	0.03
	3	0.247	0.303
	4	0.517	0.587
	5	0.289	0.39		t-test	Wednesday, March 23, 2022, 4:29:54 PM
	6	0.645	0.236
	7	0.27	0.171		Data source: Data 1 in Colocalization of endogenous vs. overexpressing IFNg and GzmB.JNB
	8	0.228	0.19
	9	0.088	0.467		Group Name	N	Missing	Mean	Std Dev	SEM
	10	0.749	0.106		Row 1	85	0	0.39	0.277	0.03
	11	0.716	0.616		Row 2	46	0	0.35	0.203	0.03
	12	0.163	0.382
	13	0.665	0.155		Difference	0.04
	14	0.075	0.081
	15	0.561	0.328		t = 0.862 with 129 degrees of freedom.
	16	0.26	0.061
	17	0.239	0.371		95 percent two-tailed confidence interval for difference of means: -0.0518 to 0.132
	18	0.464	0.398
	19	0.437	0.351		Two-tailed P-value = 0.390
	20	0.515	0.341
	21	0.142	0.238		The difference in the mean values of the two groups is not great enough to reject the possibility that the difference is due to random sampling variability. There is not a statistically significant difference between the input groups (P = 0.390).
	22	0.123	0.531
	23	0.541	0.316		One-tailed P-value = 0.195
	24	0.765	0.399
	25	0.769	0.165		The sample mean of group Row 1 does not exceed the sample mean of the group Row 2 by an amount great enough to exclude the possibility that the difference is due to random sampling variability. The hypothesis that the population mean of group Row 2 is greater than or equal to the population mean of group Row 1 cannot be rejected. (P = 0.195).
	26	0.676	0.561
	27	0.516	0.418		Power of performed two-tailed test with alpha = 0.050: 0.137
	28	0.042	0.577
	29	0.207	0.098		The power of the performed test (0.137) is below the desired power of 0.800.
	30	0.002	0.403		Less than desired power indicates you are less likely to detect a difference when one actually exists. Negative results should be interpreted cautiously.
	31	0.109	0.394
	32	0.038	0.119		Power of performed one-tailed test with alpha = 0.050: 0.216
	33	0.093	0.533
	34	0.714	0.224		The power of the performed test (0.216) is below the desired power of 0.800.
	35	0.399	0.633		Less than desired power indicates you are less likely to detect a difference when one actually exists. Negative results should be interpreted cautiously.
	36	0.524	0.126
	37	0.755	0.469
	38	0.806	0.193
	39	0.617	0.198
	40	0.71	0.599
	41	0.075	0.441
	42	0.385	0.403
	43	0.724	0.296
	44	0.367	0.087
	45	0.717	0.731
	46	0.476	0.78
	47	0.804
	48	0.443
	49	0.842
	50	0.613
	51	0.629
	52	0.433
	53	0.502
	54	0.617
	55	0.564
	56	0.071
	57	0.201
	58	0.793
	59	0.864
	60	0.2
	61	0.328
	62	0.253
	63	0.167
	64	0.16
	65	0.056
	66	0.086
	67	0.301
	68	0.041
	69	0.033
	70	0.481
	71	0.415
	72	0.617
	73	0.02
	74	0.143
	75	0.165
	76	0.049
	77	0.115
	78	0.447
	79	0.649
	80	0.128
	81	0.322
	82	0.123
	83	0.253
	84	0.669
	85	0.55

## Sheet: Fig.1f
	pearsons coefficient											IFN vesicle number	granule vesicle number
	control (n=32)	P		2h(n=46)	P
	2-1	0.59		1-2	0.631							I	G
	2-3	0.436		2-1	0.675			control	n=17	20201116NP	2-1	24	28		IFN vesicle number	ave	sem
	2-7	0.236		2-2	0.538						3-6	55	60		control	34	3,46304014686858
	3-1	0.524		6-1	0.625						4-1	20	33		2h	34,8888888888889	2,80975063309697
	3-2	0.579		7-1	0.612						4-2	25	20
	3-6	0.692		9-1	0.824						4-4	50	50
	3-8	0.545		10-2	0.46					20201119NP	1-1	42	42		GzmB vesicle number
	4-1	0.521		11-1	0.803						3-1	18	24		control	35,5294117647059	3,72799193607397
	4-2	0.849		2-1	0.601						7-1	34	34		2h	36,2777777777778	2,87405063103886
	4-4	0.668		3-1	0.82						7-2	12	17
	6-1	0.631		3-2	0.682						9-1	33	33
	1-1	0.686		4-1	0.751						10-2	34	22
	1-3	0.497		4-2	0.742					20201120NP	1-1	19	23
	2-1	0.488		5-1	0.72						1-3	28	24
	3-1	0.5		6-1	0.769						2-1	55	60
	7-1	0.72		6-2	0.786						3-1	36	32
	7-2	0.667		6-3	0.713						3-2	33	34
	8-1	0.642		7-1	0.846						5-1	60	68
	8-2	0.755		7-2	0.744						Average	34	35.5294
	8-7	0.562		8-3	0.686						SD	14.2785	15.3709
	9-1	0.555		9-1	0.87						SEM	3.46304	3.72799
	10-2	0.722		9-2	0.867
	1-1	0.571		9-4	0.819
	1-3	0.585		9-5	0.727
	2-1	0.781		9-6	0.686			2h	n=18	20201116NC	2-1	45	44
	3-1	0.735		9-7	0.756						3-3	31	40
	3-2	0.72		9-8	0.497						4-2	22	22
	3-3	0.803		10-1	0.769						5-1	58	60
	4-2	0.679		11-1	0.5						6-4	27	29
	4-3	0.749		11-3	0.55						7-1	39	41
	5-1	0.547		12-1	0.616					20201119NC	1-1	27	26
	5-2	0.535		12-2	0.881						1-2	50	55
	Average	0.617812		12-4	0.697						1-3	18	26
	StdDev	0.125414		12-6	0.548						2-2	38	38
	SEM	0.0221703		1-1	0.653						3-1	40	37
				3-1	0.785						3-2	31	26
				3-2	0.805					20201120NC	1-2	31	24
				4-1	0.46						1-3	25	33
				5-1	0.794						1-4	33	30
				6-1	0.714						2-1	28	30
				6-2	0.651						2-2	60	62
				7-1	0.571						5-3	25	30
				7-2	0.668						Average	34.8889	36.2778
				8-1	0.607						SD	11.9208	12.1936
				9-1	0.893						SEM	2.80975	2.87405
				10-1	0.661
				Average	0.697239
				StdDev	0.114919
				SEM	0.0169438

## Sheet: Fig.1i-j
	Cell	HPF	Block/Gridbox	Freezing#	SIM analysis	Image	TEM image	Experiment	Quality	total fluorescent spots	GzmB+IFN		GzmB+IFN	From total	GzmB-IFN	GzmB+IFN	From total	GzmB-IFN	GzmB+IFN	From total	GzmB-IFN	GzmB-IFN	GzmB-IFN	GzmB+IFN	From total	GzmB-IFN	INF-y		INF-y	From total	INF-y	INF-y	From total	INF-y	INF-y	From total	INF-y	INF-y	INF-y	INF-y	From total	INF-y	GzmB		GzmB	From total	GzmB	GzmB	From total
	GzmB+IFNy										number	from total	SCG	SCG	SCG	MCG	MCG	MCG	MVB	MVB	MVB	MCG+MVB	MCG+MVB	undefined	undefined	undefined	number	from total	SCG	SCG	SCG	MCG	MCG	MCG	MVB	MCG	MCG	MVB+MCG	MVB+MCG	undefined	undefined	undefined	number	from total	SCG	SCG	SCG	MCG	MCG
												%		% von J4	% von K4		%	% von K4		%	% von K4	% von J4	% von K4		%	% von K4		%		% von J4	% von AA4		% von J4	% von AA4		% von J4	% von AA4	% von J4	% von AA4		% von J4	% von Y4		%		% J4	% von AQ4		% J4
	1	9.12.2020 FS	B4/#25392	#2364	2021-01-26	G1_area1	D21-2757	constitutive	Riefe	5	3	60	1	20	33.3333	2	40	66.6667	0	0	0	40	66.6667	0	0	0	2	40	0	0	0	0	0	0	1	20	50	20	50	1	20	50	0	0	0	0	0	0	0
	2	9.12.2020 FS	B4/#25392	#2364	2021-01-26	K2_area4	D21-2792	constitutive	ok	4	2	50	0	0	0	2	50	100	0	0	0	50	100	0	0	0	2	50	0	0	0	0	0	0	1	25	50	25	50	1	25	50	0	0	0	0	0	0	0
	3	9.12.2020 FS	B4/#25392	#2364	2021-01-26	K2_area4	D21-2796	constitutive	ok	4	2	50	1	25	50	0	0	0	0	0	0	0	0	1	25	50	1	25	0	0	0	0	0	0	1	25	100	25	100	0	0	0	1	25	1	25	100	0	0
	4	2021-04-23	A3/#25398	#2375	2021-05-27	M3_area4	D21-9273	constitutive	Abb	3	1	33.3333	0	0	0	0	0	0	1	33.3333	100	33.3333	100	0	0	0	2	66.6667	0	0	0	0	0	0	2	66.6667	100	66.6667	100	0	0	0	0	0	0	0	0	0	0
	5	2021-04-23	A3/#25398	#2375	2021-05-20	M3_area2	D21-9250	constitutive	Abb	8	8	100	2	25	25	1	12.5	12.5	3	37.5	37.5	50	50	2	25	25	0	0	0	0	0	0	0	0	0	0	0	0	0	0	0	0	0	0	0	0	0	0	0
	6	2021-04-23	A3/#25398	#2375	2021-05-20	M3_area1	D21-9256	constitutive	Abb	7	5	71.4286	3	42.8571	60	0	0	0	2	28.5714	40	28.5714	40	0	0	0	0	0	0	0	0	0	0	0	0	0	0	0	0	0	0	0	2	28.5714	0	0	0	1	14.2857
	7	2021-04-23	A3/#25398	#2375	2021-05-20	M3_area1	D21-9258	constitutive	cell in division	3	2	66.6667	1	33.3333	50	1	33.3333	50	0	0	0	33.3333	50	0	0	0	1	33.3333	0	0	0	1	33.3333	100	0	0	0	33.3333	100	0	0	0	0	0	0	0	0	0	0
	8	2021-04-23	A3/#25398	#2375	2021-05-20	M3_area1	D21-9261	constitutive	cell in division	4	4	100	1	25	25	3	75	75	0	0	0	75	75	0	0	0	0	0	0	0	0	0	0	0	0	0	0	0	0	0	0	0	0	0	0	0	0	0	0
	9	2021-04-23	A3/#25398	#2375	2021-05-20	M3_area1	D21-9270	constitutive	Abb	6	6	100	3	50	50	2	33.3333	33.3333	1	16.6667	16.6667	50	50	0	0	0	0	0	0	0	0	0	0	0	0	0	0	0	0	0	0	0	0	0	0	0	0	0	0
	10	2021-04-23	A3/#25398	#2375	2021-05-20	M3_area1	D21-9268	constitutive	Abb	6	4	66.6667	3	50	75	0	0	0	0	0	0	0	0	1	16.6667	25	2	33.3333	0	0	0	2	33.3333	100	0	0	0	33.3333	100	0	0	0	0	0	0	0	0	0	0
	11	2021-04-23	A3/#25398	#2375	2021-05-27	K4_area2	D21-9277	constitutive	nicht ok	3	3	100	0	0	0	1	33.3333	33.3333	0	0	0	33.3333	33.3333	2	66.6667	66.6667	0	0	0	0	0	0	0	0	0	0	0	0	0	0	0	0	0	0	0	0	0	0	0
	12	2022-03-18	B1/29130	#2541	2022-05-04	H4_area3	D22-2460	constitutive	ok	6	3	50	1	16.6667	33.3333	1	16.6667	33.3333	0	0	0	16.6667	33.3333	1	16.6667	33.3333	2	33.3333	0	0	0	0	0	0	2	33.3333	100	33.3333	100	0	0	0	1	16.6667	0	0	0	1	16.6667
	13	2022-03-18	B1/29130	#2541	2022-05-04	H4_area3	D22-2447	constitutive	geht	4	1	25	0	0	0	0	0	0	0	0	0	0	0	1	25	100	1	25	0	0	0	0	0	0	1	25	100	25	100	0	0	0	2	50	1	25	50	1	25
	14	2022-03-18	B1/29130	#2541	2022-05-04	H4_area3	D22-2457	constitutive	geht	6	2	33.3333	1	16.6667	50	0	0	0	1	16.6667	50	16.6667	50	0	0	0	1	16.6667	0	0	0	1	16.6667	100	0	0	0	16.6667	100	0	0	0	3	50	1	16.6667	33.3333	1	16.6667
	9	2021-10-15	A1/#27294	#2459	2021-10-27	A1_area1	D21-13222	constitutive		9	9	100	3	33.3333	33.3333	5	55.5556	55.5556	0	0	0	55.5556	55.5556	1	11.1111	11.1111	0	0	0	0	0	0	0	0	0	0	0	0	0	0	0	0	0	0	0	0	0	0	0
	16	2022-03-18	B3/#29130	#2543	2022-04-13	C2_area1	D22-2026	constitutive		7	7	100	3	42.8571	42.8571	1	14.2857	14.2857	0	0	0	14.2857	14.2857	3	42.8571	42.8571	0	0	0	0	0	0	0	0	0	0	0	0	0	0	0	0	0	0	0	0	0	0	0
	17	2022-03-18	B3/#29130	#2543	2022-04-13	C2_area1	D22-2028	constitutive		6	6	100	1	16.6667	16.6667	1	16.6667	16.6667	0	0	0	16.6667	16.6667	4	66.6667	66.6667	0	0	0	0	0	0	0	0	0	0	0	0	0	0	0	0	0	0	0	0	0	0	0
	18	2022-03-18	B3/#29130	#2543	2022-04-13	C2_area1	D22-2041	constitutive		7	3	42.8571	1	14.2857	33.3333	1	14.2857	33.3333	1	14.2857	33.3333	28.5714	66.6667	0	0	0	2	28.5714	0	0	0	1	14.2857	50	1	14.2857	50	28.5714	100	0	0	0	2	28.5714	1	14.2857	50	0	0
	19	2022-03-18	B3/#29130	#2543	2022-04-13	C2_area1	D22-2035	constitutive		9	8	88.8889	1	11.1111	12.5	3	33.3333	37.5	2	22.2222	25	55.5556	62.5	2	22.2222	25	1	11.1111	0	0	0	1	11.1111	100	0	0	0	11.1111	100	0	0	0	0	0	0	0	0	0	0
	20	2022-03-18	B3/#29130	#2543	2022-04-13	C2_area1	D22-2044	constitutive		6	2	33.3333	0	0	0	1	16.6667	50	0	0	0	16.6667	50	1	16.6667	50	2	33.3333	0	0	0	1	16.6667	50	1	16.6667	50	33.3333	100	0	0	0	2	33.3333	1	16.6667	50	1	16.6667
	21	2022-03-18	B3/#29130	#2550	2022-04-13	D1_area1	D22-2061	constitutive		5	3	60	1	20	33.3333	2	40	66.6667	0	0	0	40	66.6667	0	0	0	0	0	0	0	0	0	0	0	0	0	0	0	0	0	0	0	2	40	2	40	100	0	0
	1	2020-12-09	A1/#25392	#2351	2021-02-02	M1_area4	D21-2959	restimulated	ok	3	2	66.6667	0	0	0	0	0	0	0	0	0	0	0	2	66.6667	100	1	33.3333	0	0	0	0	0	0	1	33.3333	100	33.3333	100	0	0	0	0	0	0	0	0	0	0
	2	2020-12-09	A1/#25392	#2351	2021-02-02	M1_area2	D21-2979	restimulated	ok	1	1	100	1	100	100	0	0	0	0	0	0	0	0	0	0	0	0	0	0	0	0	0	0	0	0	0	0	0	0	0	0	0	0	0	0	0	0	0	0
	3	2020-12-09	A1/#25392	#2351	2021-02-02	M1_area1	D21-2983	restimulated	ok	4	4	100	0	0	0	2	50	50	2	50	50	100	100	0	0	0	0	0	0	0	0	0	0	0	0	0	0	0	0	0	0	0	0	0	0	0	0	0	0
	4	2020-12-09	A1/#25392	#2351	2021-02-02	M1_area1	D21-2987	restimulated	ok	7	2	28.5714	1	14.2857	50	1	14.2857	50	0	0	0	14.2857	50	0	0	0	5	71.4286	0	0	0	1	14.2857	20	3	42.8571	60	57.1429	80	1	14.2857	20	0	0	0	0	0	0	0
	5	2020-12-09	A1/#25392	#2351	2021-02-02	M1_area4	D21-2964	restimulated	ok	1	1	100	0	0	0	1	100	100	0	0	0	100	100	0	0	0	0	0	0	0	0	0	0	0	0	0	0	0	0	0	0	0	0	0	0	0	0	0	0
	6	2020-12-09	A1/#25392	#2351	2021-02-02	M1_area4	D21-2966	restimulated	ok	1	1	100	0	0	0	1	100	100	0	0	0	100	100	0	0	0	0	0	0	0	0	0	0	0	0	0	0	0	0	0	0	0	0	0	0	0	0	0	0
	n=27	N=5							Summe	135	95		29			32			13					21			25		0			8			14				22	3			15		7			5
								Figure 1i	Average per section	5	3.51852	71.361	1.07407	20.632	28.6552	1.18519	27.7499	36.2287	0.481481	8.12022	13.0556	35.8701	49.2842	0.777778	14.8589	22.0606	0.925926	18.5597	0	0	0	0.296296	5.17343	19.2593	0.518519	11.1905	28.1481	16.3639	47.4074	0.111111	2.19577	4.44444	0.555556	10.0794	0.259259	5.097	14.1975	0.185185	3.30688
									STAB	2.2532	2.37568	27.8413	1.07152	22.7379	26.769	1.17791	29.1984	33.1959	0.848998	14.2867	24.3516	30.5357	33.7831	1.08604	21.9566	31.4368	1.17427	21.8114	0	0	0	0.541708	9.97451	36.8913	0.802418	17.4082	40.291	19.1431	48.3252	0.320256	6.5012	13.6814	0.9337	16.9881	0.525693	10.5761	29.8514	0.395847	7.25141
									SEM	0.433629	0.457201	5.35806	0.206213	4.37591	5.1517	0.226688	5.61924	6.38855	0.16339	2.74947	4.68647	5.87661	6.50157	0.209009	4.22556	6.05002	0.225989	4.1976	0	0	0	0.104252	1.91959	7.09974	0.154425	3.3502	7.754	3.68408	9.30019	0.0616334	1.25116	2.63298	0.179691	3.26937	0.10117	2.03537	5.7449	0.0761809	1.39554
									Percentage from total	1	70.3704																18.5185																11.1111
								Figure 1j	Percentage from fractions		1		30.5263			33.6842			13.6842					22.1053			1		0			32			56				88	12			100		46.6667			33.3333
													135	Percentage		total
									prozentueller Anteil				GzmB+Inf	71.361		95
									an allen organellen				Inf	18.5597		35
									die fluoreszent sind				GzmB	10.0794		15
													SEM G+I	5.35806
													SEM Inf	4.1976
													SEM G	3.26937
																												Percentage	GzmB+INF	INF		GzmB
																												SCG	30.526	0		46.666
																												MCG+MVB	47.368	88		33.333
																												undefined	22.105	12		20
																													99.999	100		99.999
[truncated: 9 more columns]

## Sheet: Fig.2d
		SCG	MCG	total cell
	exp1	98.773	1.22699	56
	exp2	91.89	8.10811	91
	exp3	91.71	8.29	76
	exp4	90.3	9.6	51
		93.1683	6.80628	274

## Sheet: Fig.2e
	secreted granule content%										secreted SMAPs content%
				fusion events							mouse
			GzmB+ vesicle	IFNγ+ vesicle	GzmB+IFN+ vesicle	total fusions					20210520 TIRF	day6				MCG secretion						MCG secretion
		20-01-2021	15	9	19	43						GzmB	INFg-mcherry	GzmB+INFg+	total fusion	GzmB	INFg-mcherry	GzmB+INFg+	GzmB+INFg-	sum		GzmB	INFg-mcherry	GzmB+INFg+	sum
		20-11-2020	1	6	17	24					cell1			1	1						cell1	0	1	1	2
		18-11-2020	4	1	10	15					cell2	1		3	4						cell2	0	0	1	1
		28-10-2020	6	9	66	81					cell3			1	1						cell3	4	0	0	4
		20210520 TIRF	60	38	120	218					cell4	1		1	2						cell4	0	0	1	1
		SUM	86	63	232	381					cell5		1		1						cell5	1	0	0	1
			0.225722	0.165354	0.608924						cell6	1			1						cell6	0	1	1	2
			100	100	100						cell7	2		1	3						cell7	0	0	5	5
		%	22.5722	16.5354	60.8924						cell8	3			3						cell8	0	0	3	3
											cell9	2	1	1	4						cell9	0	0	1	1
											cell10	1	1	3	5		1		1		cell10	0	0	1	1
											cell11			1	1							5	2	14	21
											cell12		2	1	3			1				0.238095	0.0952381	0.666667
											cell13			1	1							100	100	100
											cell14	1		2	3							23.8095	9.52381	66.6667
				cell number							cell15	20	1		21	4
			GzmB	INFg-mcherry	GzmB+INFg+	total cells					cell16			1	1
		20-01-2021	10	5	10	22					cell17	1		1	2							GzmB	INFg-mcherry	GzmB+INFg+
		20-11-2020	1	2	6	7					cell18	1		4	5							23.8095	9.52381	66.6667
		18-11-2020	2	1	5	8					cell19			3	3
		28-10-2020	5	6	17	19					cell20			1	1
		20210520 TIRF	60	38	120	51					cell21			1	1
		sum	78	52	158	107					cell22			1	1
											cell23	4			4
											cell24			2	2			1
											cell25	7		4	11	1
											cell26		1		1
											cell27		1	4	5
											cell28	1			1
											cell29		1	2	3
											cell30			1	1
											cell31	2	19	4	25		1	1
											cell32			4	4
											cell33		6	11	17			4	1
											cell34			2	2
											cell35	1	1	5	7				3
											cell36	1			1
											cell37		1	2	3
											cell38			1	1
											cell39			1	1
											cell40	1			1
											cell41	5	1	2	8
											cell42			2	2
											cell43			7	7
											cell44	1		6	7
											cell45			9	9
											cell46			2	2
											cell47			4	4			1
											cell48			5	5
											cell49			5	5
											cell50	2		4	6				1
											cell51	1	1	3	5					MCG	SCG
											sum	60	38	120	218	5	2	8	6	21	197

## Sheet: Fig.3b
	Analysis of Expression profile of isolated organelles
	SIM Analysis	Date	Experiments	Protein	total fluorescent organelles	GzmB+IFNy+Syb2	GzmB+Syb2
	Fraction6_1_GzmB_Syb2_IFN	2021-05-19	1	anti-GzmB/IFNy/Syb2-mRFP KI	69	12	57
	Fraction6_2_GzmB_Syb2_IFN	2021-05-19	1	anti-GzmB/IFNy/Syb2-mRFP KI	10	2	8
	Fraction6_3_GzmB_Syb2_IFN	2021-05-19	1	anti-GzmB/IFNy/Syb2-mRFP KI	27	5	22
	Fraction6_4_GzmB_Syb2_IFN	2021-05-19	1	anti-GzmB/IFNy/Syb2-mRFP KI	7	2	5
	Fraction6_1_GzmB_Syb2_IFN	2021-07-27	2	anti-GzmB/IFNy/Syb2-mRFP KI	8	3	5
	Fraction6_2_GzmB_Syb2_IFN	2021-07-27	2	anti-GzmB/IFNy/Syb2-mRFP KI	6	5	1
	Fraction6_3_GzmB_Syb2_IFN	2021-07-27	2	anti-GzmB/IFNy/Syb2-mRFP KI	21	12	9
	Fraction6_1_GzmB_Syb2_IFN	2021-08-25	3	anti-GzmB/IFNy/Syb2-mRFP KI	28	26	2		GzmB+IFNy+Syb2	GzmB+Syb2
	Fraction6_2_GzmB_Syb2_IFN	2021-08-25	3	anti-GzmB/IFNy/Syb2-mRFP KI	14	13	1		61.6099	38.3901
	Fraction6_3_GzmB_Syb2_IFN	2021-08-25	3	anti-GzmB/IFNy/Syb2-mRFP KI	55	48	7
	Fraction6_4_GzmB_Syb2_IFN	2021-08-25	3	anti-GzmB/IFNy/Syb2-mRFP KI	37	32	5
	Fraction6_5_GzmB_Syb2_IFN	2021-08-25	3	anti-GzmB/IFNy/Syb2-mRFP KI	41	39	2
				Summe	323	199	124
					Percentage	61.6099	38.3901
	N=3				SD	15.8083	15.7557
					SEM	0.879596	0.876671
	SIM Analysis	Date	Experiments	Protein	total fluorescent organelles	GzmB+IFNy+Syb2	GzmB+Syb2
	Fraction8_1_GzmB_Syb2_IFN	2021-07-27	2	anti-GzmB/IFNy/Syb2-mRFP KI	8	5	3
	Fraction8_3_GzmB_Syb2_IFN	2021-07-27	2	anti-GzmB/IFNy/Syb2-mRFP KI	7	5	2
	Fraction8_1_GzmB_Syb2_IFN	2021-08-25	3	anti-GzmB/IFNy/Syb2-mRFP KI	3	3	0
	Fraction8_3_GzmB_Syb2_IFN	2021-08-25	3	anti-GzmB/IFNy/Syb2-mRFP KI	4	3	1		GzmB+IFNy+Syb2	GzmB+Syb2
	Fraction8_4_GzmB_Syb2_IFN	2021-08-25	3	anti-GzmB/IFNy/Syb2-mRFP KI	5	5	0		78.125	21.875
	Fraction8_5_GzmB_Syb2_IFN	2021-08-25	3	anti-GzmB/IFNy/Syb2-mRFP KI	5	4	1
				Summe	32	25	7
					Percentag	78.125	21.875
	N=2				SD	0.983192	1.16905
					SEM	0.173805	0.20666

## Sheet: Fig.3d
	Channel 1	IFN
	Channel 2	TSP1
				IFN in TSP1	TSP1 in IFN					IFN in TSP1	TSP1 in IFN					IFN in TSP1	TSP1 in IFN					IFN in TSP1	TSP1 in IFN
				M1	M2	Pearson				M1	M2	Pearson				M1	M2	Pearson				M1	M2	Pearson
		Experiment 1	1	0.431	0.515	0.563		Experiment 1	1	0.431	0.515	0.563		Experiment 2	1	0.622	0.627	0.674		Experiment 3	1	0.627	0.612	0.723
			2	0.016	0.063	0.092			2	0.016	0.063	0.092			2	0.494	0.623	0.64			2	0.469	0.647	0.559
			3	0.466	0.498	0.345			3	0.466	0.498	0.345			3	0.401	0.446	0.535			3	0.604	0.793	0.693
			4	0.7	0.595	0.729			4	0.7	0.595	0.729			4	0.277	0.541	0.556			4	0.782	0.723	0.836
			5	0.751	0.907	0.899			5	0.751	0.907	0.899			5	0.659	0.688	0.678			5	0.308	0.73	0.624
			6	0.489	0.495	0.588			6	0.489	0.495	0.588			6	0.473	0.481	0.505			6	0.524	0.416	0.682
			7	0.457	0.668	0.689			7	0.457	0.668	0.689			7	0.685	0.978	0.87			7	0.513	0.451	0.606
			8	0.448	0.497	0.634			8	0.448	0.497	0.634			8	0.708	0.69	0.713			8	0.67	0.609	0.689
		Experiment 2	9	0.622	0.627	0.674
			10	0.494	0.623	0.64			Average	0.46975	0.52975	0.567375			Average	0.539875	0.63425	0.646375			Average	0.562125	0.622625	0.6765
			11	0.401	0.446	0.535			Stdev	0.22056	0.235144	0.248195			Stdev	0.153636	0.165598	0.117601			Stdev	0.14296	0.13292	0.0841716
			12	0.277	0.541	0.556			SEM	0.0779798	0.083136	0.0877502			SEM	0.0543186	0.0585478	0.0415782			SEM	0.050544	0.0469943	0.0297592
			13	0.659	0.688	0.678
			14	0.473	0.481	0.505			Count	8					Count	8					Count	8
			15	0.685	0.978	0.87
			16	0.708	0.69	0.713
		Experiment 3	17	0.627	0.612	0.723
			18	0.469	0.647	0.559
			19	0.604	0.793	0.693
			20	0.782	0.723	0.836
			21	0.308	0.73	0.624
			22	0.524	0.416	0.682
			23	0.513	0.451	0.606
			24	0.67	0.609	0.689
			Average	0.523917	0.595542	0.630083
			Stdev	0.172703	0.1812	0.165297
			SEM	0.0352529	0.0369872	0.033741
			Count	24

## Sheet: Fig.3f
	group1	% IFNg TSP events										group2	% IFNg GzmB events
		%	only IFNg+	IFNg+TSP+	IFNg+ WGA+	IFNg+ TSP+ WGA+		group1	n images	n analyzed particles			% of events	only IFNγ+	IFNγ+ GzmB+	IFNγ+ WGA+	IFNγ+ GzmB+ WGA+
		WT1	70.3441	14.083	12.7705	2.80241		wt1	17	9937			WT1	99.4178	0.0507971	0.515786	0.0156299
		WT2	50.1173	31.1181	16.2627	2.50195		wt2	18	7640			WT2	84.6924	1.57368	12.5894	1.14449
		WT3	63.6015	17.6245	16.4751	2.29885		wt3	10	992			WT3	87.6884	3.51759	8.79397	0
								sum	45	18569
														Mean	SEM
			Mean	SEM									only IFNγ+	90.5995	4.49314
		only IFNg+	61.3543	5.94611				group2	n images	n analyzed particles			IFNγ+ GzmB+	1.71402	1.00323
		IFNg+TSP+	20.9419	5.18979				wt1	11	63064			IFNγ+ WGA+	7.29972	3.56453
		IFNg+ WGA+	15.1694	1.20104				wt2	14	15002			IFNγ+ GzmB+ WGA+	0.386707	0.378919
		IFNg+ TSP+ WGA+	2.53441	0.146268				wt3	16	1928
								sum	41	79994
		One Way Analysis of Variance											One Way Analysis of Variance
		Normality Test (Shapiro-Wilk):	Passed	(P = 0.574)									Normality Test (Shapiro-Wilk):	Passed	(P = 0.748)
		Equal Variance Test (Brown-Forsythe):	Passed	(P = 0.205)									Equal Variance Test (Brown-Forsythe):	Passed	(P = 0.293)
		Group Name	N	Missing	Mean	Std Dev	SEM						Group Name	N	Missing	Mean	Std Dev	SEM
		only IFNg+	3	0	61.354	10.299	5.946						only IFNg+	3	0	90.6	7.782	4.493
		IFNg+TSP+	3	0	20.942	8.989	5.19						IFNγ+ GzmB+	3	0	1.714	1.738	1.003
		IFNg+ WGA+	3	0	15.169	2.08	1.201						IFNγ+ WGA+	3	0	7.3	6.174	3.565
		IFNg+ TSP+ WGA+	3	0	2.534	0.253	0.146						IFNγ+ GzmB+ WGA+	3	0	0.387	0.656	0.379
		Source of Variation	DF	SS	MS	F	P						Source of Variation	DF	SS	MS	F	P
		Between Groups	3	5818.34	1939.45	40.561	<0.001						Between Groups	3	17294	5764.65	225.771	<0.001
		Residual	8	382.524	47.816								Residual	8	204.266	25.533
		Total	11	6200.86									Total	11	17498.2
		The differences in the mean values among the treatment groups are greater											The differences in the mean values among the treatment groups are greater
		than would be expected by chance; there is a statistically significant difference (P = <0.001).											than would be expected by chance; there is a statistically significant difference (P = <0.001).
		Power of performed test with alpha = 0.050: 1.000											Power of performed test with alpha = 0.050: 1.000
		All Pairwise Multiple Comparison Procedures (Holm-Sidak method):											All Pairwise Multiple Comparison Procedures (Holm-Sidak method):
		Overall significance level = 0.05											Overall significance level = 0.05
		Comparisons for factor:											Comparisons for factor:
		Comparison	Diff of Means	t	P	P<0.050							Comparison	Diff of Means	t	P	P<0.050
		only IFNg+ vs. IFNg+ TSP+ WGA+	58.82	10.418	<0.001	Yes							only IFNg+ vs. IFNγ+ GzmB+	90.213	21.866	<0.001	Yes
		only IFNg+ vs. IFNg+ WGA+	46.185	8.18	<0.001	Yes							only IFNg+ vs. IFNγ+ GzmB+	88.886	21.544	<0.001	Yes
		only IFNg+ vs. IFNg+TSP+	40.412	7.158	<0.001	Yes							only IFNg+ vs. IFNγ+ WGA+	83.3	20.19	<0.001	Yes
		IFNg+TSP+ vs. IFNg+ TSP+ WGA+	18.407	3.26	0.034	Yes							IFNγ+ WGA+ vs. IFNγ+ GzmB+	6.913	1.676	0.347	No
		IFNg+ WGA+ vs. IFNg+ TSP+ WGA+	12.635	2.238	0.108	No							IFNγ+ WGA+ vs. IFNγ+ GzmB+	5.586	1.354	0.38	No
		IFNg+TSP+ vs. IFNg+ WGA+	5.772	1.022	0.337	No							IFNγ+ GzmB+ vs. IFNγ+ GzmB+	1.327	0.322	0.756	No

## Sheet: Fig.4b
		Endogenous IFNg expression	Menders IFNg co-loc with GzmB PolyLo	Menders GzmB co-loc with IFNg PolyLo	Menders IFNg co-loc with GzmB aCD3e	Menders GzmB co-loc with IFNg aCD3e
		Menders	0.104	0.025	0.73	0.469
			0.244	0.065	0.753	0.354
			0.352	0.039	0.701	0.37
			0.181	0.018	0.747	0.399
			0.256	0.038	0.623	0.514
			0.368	0.047	0.754	0.376
			0.684	0.121	0.643	0.294
			0.211	0.115	0.528	0.381
			0.386	0.141	0.65	0.389
			0.328	0.131	0.76	0.334
			0.176	0.23	0.702	0.401
			0.253	0.249	0.687	0.389
			0.374	0.128	0.552	0.329
			0.36	0.143	0.649	0.465
			0.337	0.124	0.932	0.229
			0.473	0.255	0.795	0.237
			0.658	0.365	0.7	0.506
			0.673	0.274	0.669	0.424
			0.3	0.197	0.869	0.347
			0.397	0.314	0.85	0.351
			0.625	0.19	0.802	0.389
			0.588	0.311	0.679	0.541
			0.427	0.036	0.786	0.294
			0.329	0.04	0.736	0.233
			0.274	0.123	0.666	0.527
			0.257	0.345	0.714	0.299
			0.719	0.549	0.725	0.412
			0.272	0.062	0.641	0.484
			0.292	0.127	0.654	0.268
			0.442	0.121	0.511	0.505
			0.486	0.1	0.647	0.292
			0.228	0.074	0.683	0.181
			0.134	0.131	0.711	0.202
			0.269	0.114	0.434	0.203
			0.171	0.448	0.744	0.539
			0.239	0.34	0.425	0.304
			0.48	0.254	0.674	0.719
			0.567	0.303	0.802	0.352
			0.183	0.117	0.613	0.238
			0.25	0.054	0.642	0.332
			0.226	0.065	0.326	0.578
			0.428	0.114	0.704	0.513
			0.304	0.094	0.472	0.299
			0.378	0.159	0.291	0.315
			0.38	0.375	0.525	0.147
			0.285	0.138	0.317	0.225
			0.458	0.168	0.275	0.25
			0.274	0.225	0.775	0.437
			0.326	0.126	0.455	0.21
			0.206	0.142	0.399	0.307
			0.167	0.133	0.779	0.507
			0.216	0.092	0.826	0.318
			0.246	0.15	0.682	0.377
			0.333	0.242	0.357	0.124
			0.329	0.14	0.364	0.164
			0.313	0.093	0.198	0.179
			0.316	0.083	0.201	0.199
			0.499	0.195	0.466	0.244
			0.253	0.252	0.476	0.214
			0.485	0.11	0.492	0.086
			0.128	0.189	0.246	0.029
			0.505	0.113	0.176	0.121
			0.322	0.056	0.239	0.08
			0.294	0.058	0.235	0.087
			0.205	0.111	0.188	0.099
			0.362	0.132	0.512	0.227
			0.387	0.173	0.457	0.398
			0.229	0.173	0.348	0.239
			0.341	0.097	0.556	0.155
			0.411	0.206	0.363	0.134
			0.371	0.087	0.387	0.058
			0.42	0.112	0.313	0.065
			0.251	0.074	0.227	0.08
			0.522	0.131	0.355	0.174
			0.538	0.134	0.146	0.203
			0.558	0.052	0.351	0.097
			0.426	0.099	0.358	0.16
			0.578	0.033	0.339	0.07
			0.364	0.315	0.375	0.098
			0.687	0.174	0.341	0.246
			0.506	0.188	0.314	0.107
			0.707	0.379	0.407	0.185
			0.391	0.091	0.437	0.087
			0.537	0.184	0.356	0.088
			0.427	0.76	0.34	0.209
			0.418	0.142	0.411	0.14
			0.393	0.177	0.475	0.198
			0.688	0.401	0.275	0.08
			0.469	0.161	0.063	0.337
			0.618	0.119	0.251	0.069
			0.652	0.219	0.373	0.081
			0.751	0.088	0.407	0.145
			0.253	0.059	0.353	0.086
			0.301	0.081	0.277	0.1
			0.295	0.109	0.166	0.086
			0.202	0.103	0.17	0.217
			0.495	0.102	0.222	0.089
			0.379	0.076	0.141	0.18
			0.393	0.092	0.478	0.527
			0.501	0.106	0.451	0.26
			0.37	0.05	0.192	0.103
			0.613	0.335	0.294	0.278
			0.457	0.24	0.216	0.013
			0.677	0.114	0.247	0.056
			0.497	0.134	0.174	0.052
					0.215	0.037
					0.17	0.044
					0.166	0.04
					0.156	0.026
					0.189	0.054
					0.175	0.028
					0.144	0.051
					0.113	0.029
					0.266	0.058
					0.18	0.045
				Mean	SEM
			Menders IFNg co-loc with GzmB Poly-L-O	0.387219	0.0149442
			Menders GzmB co-loc with IFNg Poly-L-O	0.161743	0.0113534
			Menders IFNg co-loc with GzmB aCD3e	0.4586	0.0199913
			Menders GzmB co-loc with IFNg aCD3e	0.239739	0.0142217
			Mann-Whitney Rank Sum Test
			Group	n=cells	Missing	Median
			Menders IFNg co-loc with GzmB	105	0	0.37
			Menders IFNg co-loc with GzmB	115	0	0.425
			Mann-Whitney U Statistic= 5071.500
			Yates continuity correction option not applied to calculations.
			T = 10636.500 n(small)= 105 n(big)= 115 (P = 0.041)
			The difference in the median values between the two groups is greater than would be expected by chance; there is a statistically significant difference (P = 0.041)
			Mann-Whitney Rank Sum Test
			Group	n=cells	Missing	Median
			Menders GzmB co-loc with IFNg	105	0	0.128
			Menders GzmB co-loc with IFNg	115	0	0.217
			Mann-Whitney U Statistic= 4379.000
			Yates continuity correction option not applied to calculations.
			T = 9944.000 n(small)= 105 n(big)= 115 (P = <0.001)
			The difference in the median values between the two groups is greater than would be expected by chance; there is a statistically significant difference (P = <0.001)
			n=cells	N=donor
			105	4	Poly-L-Ornithin
			115	5	antiCD3e

[truncated: 23 more sheets: Fig.4c, Fig.4e, Fig.4f, Fig.4h-i, Fig.5c, Fig.5d, Fig.5e, Fig.6a, Fig.6b, Fig.6c, Fig.6e, Fig.6f, Fig.6g, Fig.7b, Fig.7d, Fig.S1d, Fig.S1e, sFig.1b, sFig.2b, sFig.3a …]
